# Supplementary material for: Urine Metabolites Enable Fast Detection of COVID-19 Using Mass Spectrometry
Source: Metabolites. 2022 Nov 2;12(11):1056. doi: 10.3390/metabo12111056 (PMC9697918; doi:10.3390/metabo12111056)
Supplement: Supplementary file 1 [file metabolites-12-01056-s001.zip]

Archive with 1 entries (1 files):
- metabolites-1908649-supplementary.pdf
